# Supplementary material for: Polyphosphate-kinase-1 dependent polyphosphate hyperaccumulation for acclimation to nutrient loss in the cyanobacterium, Synechocystis sp. PCC 6803
Source: Front Plant Sci. 2024 Jul 31;15:1441626. doi: 10.3389/fpls.2024.1441626 (PMC11322815; doi:10.3389/fpls.2024.1441626)
Supplement: Supplementary file 2 [file Table_1.xlsx]

## Sheet: Sheet1
Supplemental Table 1 The copy numbers of the ppk1 gene in cyanobacterial genomes.
Strains	Copy number of ppk1
Candidatus Synechococcus spongiarum LMB bulk15N*	0
Cyanobacterium stanieri PCC 7202*	0
Limnoraphis robusta CS-951	0
Microcystis aeruginosa 1020	0
Neosynechococcus sphagnicola CAUP A 1101	0
Nostoc piscinale CENA21*	0
Raphidiopsis brookii D9	0
Richelia intracellularis HH01*	0
Richelia intracellularis HM01*	0
Synechococcus elongatus PCC 11801*	0
Synechococcus elongatus PCC 11802	0
Synechococcus sp. GFB01*	0
Synechococcus sp. PCC 73109	0
Acaryochloris marina MBIC11017	1
Acaryochloris sp. CCMEE 5410	1
Aliterella atlantica CENA595	1
Anabaena azotica FACHB-119	1
Anabaena cylindrica PCC 7122	1
Anabaena sp. 90	1
Anabaena sp. PCC 7108	1
Anabaena sp. WA102	1
Anabaenopsis circularis NIES-21	1
Aphanizomenon flos-aquae NIES-81	1
Aphanocapsa montana BDHKU210001	1
Arthrospira platensis C1	1
Arthrospira platensis NIES-39	1
Arthrospira platensis Paraca	1
Arthrospira sp. PCC 8005	1
Baaleninema simplex PCC 7105	1
Calothrix parasitica NIES-267	1
Calothrix rhizosoleniae SC01 isolate 1	1
Calothrix sp. PCC 6303	1
Calothrix sp. PCC 7103	1
Calothrix sp. PCC 7716	1
Candidatus Atelocyanobacterium thalassa ALOHA	1
Candidatus Synechococcus spongiarum SH4	1
Chamaesiphon minutus PCC 6605	1
Chroococcidiopsis thermalis PCC 7203	1
Chroogloeocystis siderophila 5.2 s.c.1	1
Coleofasciculus chthonoplastes PCC 7420	1
Crinalium epipsammum PCC 9333	1
Crocosphaera chwakensis CCY0110	1
Crocosphaera watsonii WH 8501	1
Crocosphaera watsonii WH 8502	1
Cyanobacterium aponinum PCC 10605	1
cyanobacterium endosymbiont of Epithemia turgida isolate EtSB Lake Yunoko DNA	1
cyanobacterium endosymbiont of Rhopalodia gibberula	1
cyanobacterium PCC 7702	1
Cyanobium gracile PCC 6307	1
Cyanobium sp. NIES-981	1
Cyanobium sp. PCC 7001	1
Cyanothece sp. PCC 8802	1
Cylindrospermopsis raciborskii CS-505	1
Cylindrospermopsis raciborskii CS505	1
Cylindrospermopsis raciborskii GIHE 2018	1
Cylindrospermum stagnale PCC 7417	1
Dactylococcopsis salina PCC 8305	1
Dolichospermum circinale AWQC310F	1
Dolichospermum compactum NIES-806	1
Dolichospermum flos-aquae LEGE 04289	1
Euhalothece natronophila Z-M001	1
filamentous cyanobacterium ESFC-1	1
Geitlerinema sp. PCC 7407	1
Geminocystis herdmanii PCC 6308	1
Geminocystis sp. NIES-3708	1
Geminocystis sp. NIES-3709	1
Gloeobacter kilaueensis JS1	1
Gloeobacter violaceus PCC 7421	1
Gloeocapsa sp. PCC 73106	1
Gloeocapsa sp. PCC 7428	1
Gloeocapsopsis crepidinum LEGE 06123	1
Gloeocapsopsis dulcis AAB1	1
Gloeomargarita lithophora Alchichica-D10	1
Gloeothece citriformis PCC 7424	1
Gloeothece verrucosa PCC 7822	1
Halomicronema hongdechloris C2206	1
Halothece sp. PCC 7418	1
Kamptonema formosum PCC 6407	1
Leptolyngbya cf. LEGE 11479	1
Leptolyngbya sp. Heron Island J	1
Leptolyngbya sp. NIES-2104	1
Leptolyngbya sp. NIES-3755	1
Leptolyngbya sp. O-77	1
Leptolyngbya sp. PCC 7376	1
Limnospira indica PCC 8005	1
Limnothrix rosea IAM M-220	1
Lusitaniella coriacea LEGE 07157	1
Lyngbya aestuarii BL J	1
Lyngbya sp. PCC 8106	1
Mastigocladopsis repens PCC 10914	1
Mastigocladus laminosus UU774	1
Mastigocoleus testarum BC008	1
Microcoleus sp. PCC 7113	1
Microcoleus vaginatus FGP-2	1
Microcystis aeruginosa 7941	1
Microcystis aeruginosa DIANCHI905	1
Microcystis aeruginosa NIES-2481	1
Microcystis aeruginosa NIES-2549	1
Microcystis aeruginosa NIES-88	1
Microcystis aeruginosa PCC 9432	1
Microcystis aeruginosa PCC 9443	1
Microcystis aeruginosa PCC 9809	1
Microcystis aeruginosa TAIHU98	1
Microcystis panniformis FACHB-1757	1
Microcystis viridis NIES-102	1
Moorea producens 3L	1
Moorea producens JHB	1
Moorea producens PAL-8-15-08-1	1
Myxosarcina sp. GI1	1
Nodularia spumigena CCY9414	1
Nodularia spumigena UHCC 0039	1
Nostoc azollae 0708	1
Nostoc calcicola FACHB-389	1
Nostoc flagelliforme CCNUN1	1
Nostoc linckia NIES-25	1
Nostoc punctiforme ATCC 29133; PCC 73102	1
Nostoc sp. NIES-3756	1
Nostoc sp. PCC 7120	1
Nostoc sp. PCC 7524	1
Nostoc sphaeroides Kutzing En	1
Nostoc spongiaeforme FACHB-130	1
Nostocales cyanobacterium HT-58-2	1
Oscillatoria acuminata PCC 6304	1
Oscillatoria nigro-viridis PCC 7112	1
Oscillatoria sp. PCC 10802	1
Phormidium ambiguum IAM M-71	1
Planktothricoides sp. SR001	1
Planktothrix agardhii NIVA-CYA 126/8	1
Planktothrix rubescens NIVA-CYA 407	1
Plectonema cf. LEGE 06105	1
Pleurocapsa sp. PCC 7319	1
Pleurocapsa sp. PCC 7327	1
Prochlorococcus marinus AS9601	1
Prochlorococcus marinus marinus CCMP1375	1
Prochlorococcus marinus MIT 9107	1
Prochlorococcus marinus MIT 9202	1
Prochlorococcus marinus MIT 9211	1
Prochlorococcus marinus MIT 9215	1
Prochlorococcus marinus MIT 9301	1
Prochlorococcus marinus MIT 9303	1
Prochlorococcus marinus MIT 9312	1
Prochlorococcus marinus MIT 9515	1
Prochlorococcus marinus MIT9313	1
Prochlorococcus marinus NATL1A	1
Prochlorococcus marinus NATL2A	1
Prochlorococcus marinus pastoris CCMP1986	1
Prochlorococcus sp. MIT 0601	1
Prochlorococcus sp. MIT 0603	1
Prochlorococcus sp. MIT 0604	1
Prochlorococcus sp. MIT 0801	1
Prochlorothrix hollandica PCC 9006	1
Pseudanabaena biceps PCC 7429	1
Pseudanabaena sp. ABRG5-3	1
Pseudanabaena sp. PCC 6802	1
Pseudanabaena sp. PCC 7367	1
Raphidiopsis curvata NIES-932	1
Richelia sinica FACHB-800	1
Rippkaea orientalis PCC 8801	1
Rivularia sp. PCC 7116	1
Romeria aff. LEGE 07310	1
Rubidibacter lacunae KORDI 51-2	1
Scytonema hofmannii PCC 7110	1
Scytonema millei VB511283	1
Scytonema tolypothrichoides VB-61278	1
Sphaerospermopsis aphanizomenoides BCCUSP55	1
Sphaerospermopsis kisseleviana NIES-73	1
Spirulina major PCC 6313	1
Spirulina subsalsa PCC 9445	1
Stanieria cyanosphaera PCC 7437	1
Stanieria sp. NIES-3757	1
Synechococcus elongatus PCC 6301	1
Synechococcus elongatus PCC 7942	1
Synechococcus lacustris Tous	1
Synechococcus lividus PCC 6715	1
Synechococcus sp. BL107	1
Synechococcus sp. CC9311	1
Synechococcus sp. CC9605	1
Synechococcus sp. CC9616	1
Synechococcus sp. CC9902	1
Synechococcus sp. GEYO	1
Synechococcus sp. JA-2-3Ba(2-13) JA-2-3B'a(2-13)	1
Synechococcus sp. JA-3-3Ab	1
Synechococcus sp. KORDI-100	1
Synechococcus sp. KORDI-49	1
Synechococcus sp. KORDI-52	1
Synechococcus sp. MIT S9508	1
Synechococcus sp. MIT S9509	1
Synechococcus sp. N19	1
Synechococcus sp. N26	1
Synechococcus sp. N32	1
Synechococcus sp. N5	1
Synechococcus sp. NKBG15041c	1
Synechococcus sp. PCC 11901	1
Synechococcus sp. PCC 6312	1
Synechococcus sp. PCC 7002	1
Synechococcus sp. PCC 7003	1
Synechococcus sp. PCC 7117	1
Synechococcus sp. PCC 7335	1
Synechococcus sp. PCC 7336	1
Synechococcus sp. PCC 7502	1
Synechococcus sp. PCC 8807	1
Synechococcus sp. RCC307 genomic DNA sequence.	1
Synechococcus sp. RS9916	1
Synechococcus sp. RS9917 RS9917; RCC556	1
Synechococcus sp. UTEX 2973	1
Synechococcus sp. UW105	1
Synechococcus sp. UW106	1
Synechococcus sp. UW140	1
Synechococcus sp. UW179A	1
Synechococcus sp. UW179B	1
Synechococcus sp. UW69	1
Synechococcus sp. UW86	1
Synechococcus sp. WH 5701	1
Synechococcus sp. WH 7803 complete genome sequence.	1
Synechococcus sp. WH 7805	1
Synechococcus sp. WH 8016	1
Synechococcus sp. WH 8020	1
Synechococcus sp. WH 8101	1
Synechococcus sp. WH 8102	1
Synechococcus sp. WH 8103	1
Synechococcus sp. WH 8109	1
Synechocystis salina LEGE 00031	1
Synechocystis sp. PCC 6714	1
Synechocystis sp. PCC 6803 GT-S	1
Synechocystis sp. PCC 6803 PCC-M	1
Synechocystis sp. PCC 6803 substr. GT-I	1
Synechocystis sp. PCC 6803 substr. Kazusa	1
Synechocystis sp. PCC 6803 substr. PCC-N	1
Synechocystis sp. PCC 6803 substr. PCC-P	1
Synechocystis sp. PCC 7509	1
[Scytonema hofmanni] UTEX 2349	1
Thermosynechococcus elongatus BP-1	1
Thermosynechococcus elongatus PKUAC-SCTE542	1
Thermosynechococcus sp. NK55a NK55	1
Thermosynechococcus vulcanus NIES-2134	1
Tolypothrix bouteillei VB521301	1
Trichodesmium erythraeum IMS101	1
Trichormus variabilis 0441	1
Trichormus variabilis ATCC 29413	1
Xenococcus sp. PCC 7305	1
Calothrix sp. 336/3	2
Calothrix sp. PCC 7507	2
Chlorogloeopsis fritschii PCC 6912	2
Crocosphaera subtropica ATCC 51142	2
Crocosphaera subtropica ATCC 51472	2
Cyanothece sp. ATCC 51472	2
Cyanothece sp. PCC 7425	2
Fischerella muscicola SAG 1427-1 = PCC 73103	2
Fischerella sp. NIES-3754	2
Fischerella sp. PCC 9605	2
Fischerella thermalis JSC-11	2
Fischerella thermalis PCC 7521	2
Fortiea contorta PCC 7126	2
Fremyella diplosiphon NIES-3275	2
Leptolyngbya boryana dg5	2
Leptolyngbya boryana IAM M-101	2
Leptolyngbya boryana PCC 6306	2
Leptolyngbya frigida ULC18	2
Leptolyngbya sp. KIOST-1	2
Leptolyngbya sp. PCC 6406	2
Leptolyngbya sp. PCC 7375	2
Leptolyngbya valderiana BDU 20041	2
Lyngbya confervoides BDU141951	2
Nodosilinea nodulosa PCC 7104	2
Nostoc carneum NIES-2107	2
Nostoc sp. PCC 7107	2
Oscillatoriales cyanobacterium JSC-12	2
Oscillatoriales cyanobacterium MTP1	2
Phormidium tenue NIES-30	2
Richelia intracellularis	2
Synechococcus sp. CB0101	2
Synechococcus sp. CB0205	2
Tolypothrix sp. PCC 7601 = UTEX B 481	2
Tolypothrix tenuis PCC 7101	2
Calothrix brevissima NIES-22	3
Leptolyngbya] sp. JSC-1	3
Microcystis aeruginosa NIES-843	4
*Strains that lack the ppk2 gene also.
